# Supplementary material for: NOseq: amplicon sequencing evaluation method for RNA m6A sites after chemical deamination
Source: Nucleic Acids Res. 2020 Dec 11;49(4):e23. doi: 10.1093/nar/gkaa1173 (PMC7913672; doi:10.1093/nar/gkaa1173)
Supplement: gkaa1173_Supplemental_Files [file gkaa1173_supplemental_files.zip]

Archive with 2 entries (2 files):
- NOseq_alignment_tool.zip
- NOseq_Supplement_NAR_R2.pdf
